# Supplementary material for: Physical constraints on accuracy and persistence during breast cancer cell chemotaxis
Source: PLoS Comput Biol. 2019 Apr 10;15(4):e1006961. doi: 10.1371/journal.pcbi.1006961 (PMC6476516; doi:10.1371/journal.pcbi.1006961)
Supplement: S1 Appendix — (XLSX) [file pcbi.1006961.s004.xlsx]

## Sheet: Fig3_A
	Track1		Track2		Track3		Track4		Track5		Track6		Track7		Track8		Track9		Track10		Track11		Track12		Track13		Track14		Track15		Track16		Track17		Track18		Track19		Track20		Track21		Track22		Track23		Track24		Track25
	x(μm)	y(μm)	x	y	x	y	x	y	x	y	x	y	x	y	x	y	x	y	x	y	x	y	x	y	x	y	x	y	x	y	x	y	x	y	x	y	x	y	x	y	x	y	x	y	x	y	x	y	x
	0	0	0	0	0	0	0	0	0	0	0	0	0	0	0	0	0	0	0	0	0	0	0	0	0	0	0	0	0	0	0	0	0	0	0	0	0	0	0	0	0	0	0	0	0	0	0	0	0
	-7.3038	1.4504	1.5355	-0.6808	-0.8103	-3.6704	-1.369	9.0539	-4.13475	0.4329	1.42635	-1.00455	-6.1938	-0.11655	-0.62345	0.5476	-3.1783	0.3108	-0.08325	0.5217	4.01635	0.73445	-4.2957	-2.5456	0.51245	-11.1832	2.8601	-4.29755	-1.8611	-8.09375	-1.0878	2.6936	1.4467	-2.48825	-0.49395	-0.0222	0.6697	0.78995	3.60195	-7.28715	-4.4215	-0.00185	-0.5883	0.73445	0.7955	0.02035	1.1359	-0.1665	-0.1813
	-9.56635	6.61375	2.7084	-1.65575	-5.9311	-7.6331	-4.7952	10.5524	-8.67095	1.41155	2.76205	-2.3162	-6.42135	1.7057	-3.5039	1.4097	-6.44725	0.4884	-3.4299	-3.12465	1.0804	0.7363	-8.50445	-4.3105	-0.65675	-12.8094	0.9731	-4.72675	-1.82595	-8.74495	-1.6021	3.82395	2.0683	-1.0915	-1.00455	0.5513	-1.61875	3.3374	1.5392	-9.0058	-10.1694	0.88245	-0.74925	1.9684	-0.4033	-0.3145	0.98605	-0.97125	-0.555
	-12.7706	12.4042	1.5762	-0.8991	-9.00765	-7.3741	-5.1837	12.4154	-4.7101	1.21545	3.4521	-4.17545	-9.49235	1.79265	-5.5241	1.30795	-11.5162	0.26825	-5.15595	-5.25215	-3.60565	0.4329	-6.48795	-3.84245	-3.3966	-16.848	1.61505	-5.17815	-3.47985	-8.843	-2.0239	3.53905	-2.9156	2.5826	0.2294	0.99345	-6.8413	3.0747	-0.7252	-5.7942	-15.9581	-2.3495	-1.332	1.2728	-3.93865	-3.2486	2.34765	-1.665	-2.11825
	-12.7558	-0.73075	1.2173	-0.2923	-8.53035	-7.511	-4.45665	14.5188	-6.39915	3.7555	5.52225	-6.04765	-12.2988	1.4726	-9.5238	3.55385	-15.1792	-0.34965	-7.9513	-3.9812	-4.52325	0.81215	-5.3095	-2.553	-5.7165	-18.1522	2.6233	-2.17375	-0.34965	-7.8366	-1.98135	3.1968	-1.71865	2.25515	-0.9731	0.44585	-9.0983	3.72035	0.97495	-3.2079	-25.8075	-5.78865	-2.54375	0.9805	-2.7898	-0.5143	2.9082	-1.6687	-2.78425
	-15.1626	-1.6428	0.6327	0.7659	-1.1544	-9.8161	-3.01365	15.7953	-9.5793	5.22995	5.61475	-9.7236	-13.3348	0.60125	-11.0519	5.8164	-22.8494	1.036	-8.6913	-3.70925	-3.34295	0.66785	-6.4306	-3.28375	-5.24105	-19.6562	0.0518	-4.13105	-1.09705	-7.7478	-1.5836	2.82125	-1.2913	2.1127	-1.65205	0.037	-11.7105	5.6055	-3.27265	0.66415	-33.1483	-9.3462	-2.36615	2.2015	-3.08025	-5.72575	4.44185	-2.2792	-2.8009
	-26.0443	-5.0468	-0.444	4.2365	5.56295	-9.50715	-0.5032	17.9283	-12.8427	8.5396	4.34195	-11.1703	-13.7122	-2.47715	-13.5587	5.3613	-27.3449	-1.7242	-10.077	-2.63995	-2.7935	0.80475	-10.1806	-6.72845	-11.2628	-16.4872	2.1682	-0.3293	-1.2913	-8.36015	-3.0192	2.7898	-4.8433	-1.8796	-2.6566	-0.0592	-6.8413	4.477	-4.2217	3.78325	-37.6827	-9.87715	-1.21545	0.666	-3.61305	-4.90435	4.84885	-3.83135	-6.47685
	-27.8943	-5.476	-0.41255	6.30665	9.97335	-10.5783	1.83705	13.344	-9.08165	6.56195	4.88585	-11.8677	-15.5974	-2.59555	-15.1608	3.2301	-34.0326	-2.4235	-7.80885	-4.4252	-5.6129	1.0656	-13.5661	-8.1696	-8.5211	-11.1259	-0.3811	-2.4346	-1.2654	-5.60365	-4.15695	-1.0767	-5.3169	-2.58815	-3.05805	-1.04895	-6.63595	5.83675	-1.1063	9.00765	-42.1615	-12.1656	-0.7511	1.4985	-5.40755	-5.79605	5.04865	-4.44	-10.0177
	-26.64	-5.0468	-0.17945	6.9005	9.0058	-11.2424	4.181	14.1229	-10.8336	21.8263	4.8766	-8.8874	-15.5862	-5.3058	-18.8552	4.57875	-26.566	-5.99955	-7.08735	-6.14385	-4.29385	0.0518	-15.4235	-6.62485	-12.7003	-8.57105	-1.8907	-5.08565	-1.2099	-1.95915	-3.43175	-2.3199	-5.0579	-3.3078	-2.96555	-2.72875	-11.2258	7.07625	-1.3764	8.26395	-44.7274	-15.2292	0.0518	2.3643	-4.41595	-7.01705	4.2957	-3.848	-12.1526
	-24.3959	-5.7387	0.7215	9.14825	7.0078	-12.3802	6.6341	6.17345	-12.5356	31.857	7.104	-8.63025	-16.7703	-7.90875	-16.6815	7.6516	-31.8829	-1.45595	-6.41025	-8.06045	-4.57875	-1.99985	-16.637	-5.97365	-13.3422	-7.3149	-2.62515	-1.80745	-2.4568	-2.331	-1.8722	-4.36045	-5.7646	-2.368	-3.5372	-4.98205	-14.2987	7.7478	-2.75465	10.8336	-49.3118	-21.3786	0.27935	2.5234	-3.82025	-6.253	4.49735	-5.08565	-14.3615
	-23.6319	-5.735	0.83065	10.891	7.0448	-12.3488	2.72505	-0.9472	-7.97905	37.2238	8.7246	-9.64405	-11.4552	-10.1491	-18.6665	7.3593	-32.8856	-0.4514	-6.60265	-8.09745	-3.8369	-2.62885	-18.6055	-8.5729	-12.7428	-4.9469	0.30525	-1.6169	1.036	-3.59455	-0.8103	-3.92015	-10.891	-5.66655	-3.8073	-6.12905	-17.131	7.75335	-1.32275	10.8872	-54.7156	-26.0757	0.111	4.2809	-3.49465	-6.4898	4.13475	-6.8524	-17.9598
	-25.7113	-5.57405	2.16635	12.0602	6.3381	-11.9066	5.41125	-6.5268	-7.87915	41.5806	10.9594	-8.81895	-7.03185	-11.2536	-21.1751	8.47115	-38.258	2.97295	-7.24275	-9.3573	-0.8806	-1.48555	-18.8053	-9.1575	-8.70055	-2.7343	-0.24605	-1.4245	11.2961	-0.99715	0.4625	-2.25145	-10.5154	-7.9883	-4.29015	-7.7885	-20.8014	8.01235	-1.95915	12.0639	-57.3148	-31.08	-0.2109	4.56765	-1.78895	-7.0115	4.97835	-7.26865	-19.8283
	-16.835	-3.62785	3.51315	13.1479	10.2065	-12.3358	6.8117	-10.4433	-8.0771	43.9246	12.4616	-8.5174	-6.86535	-13.7215	-25.6872	8.90775	-40.1191	3.53905	-6.40285	-10.5857	-0.40885	1.54845	-20.2446	-11.6476	-4.5584	-6.60635	1.1655	1.50775	19.4713	-1.6613	-0.02035	-0.037	-9.48495	-7.6701	-3.18385	-10.1195	-22.4627	7.4925	0.925	11.2499	-59.1501	-32.0938	0.3145	6.16235	-4.21985	-7.16505	5.2503	-7.26495	-25.3764
	-15.2366	-5.10785	5.13375	14.3523	20.0817	-12.8112	10.0455	-14.0026	-5.18185	46.5331	10.101	-10.5154	-7.70525	-17.1606	-24.7937	9.47755	-41.1681	3.71295	-7.05035	-12.6558	1.16365	3.13205	-24.3867	-14.7519	-9.11495	-6.4158	0.76035	2.7935	25.3543	-1.5577	0.0555	2.31805	-17.8118	-12.0287	-2.96	-11.8955	-27.6334	7.67935	-1.1063	12.3451	-61.9139	-35.2998	0.999	6.93935	-3.182	-9.05575	4.32715	-7.68675	-29.2818
	-17.5269	-5.40015	6.0606	15.4716	20.6534	-12.7262	13.0443	-15.4123	-6.4602	50.3089	6.8894	-14.6372	-7.0596	-17.1476	-22.0131	13.2016	-45.0568	5.291	-8.6173	-13.9064	4.3882	1.97765	-24.6383	-14.8315	-9.35175	-7.25015	-0.13135	9.7569	29.452	-5.8904	-0.47545	2.57705	-24.9029	-9.7939	-3.30225	-14.0748	-30.0033	8.69315	-2.3532	11.988	-63.8842	-37.5162	-0.8806	5.92	-2.31435	-11.7493	5.5944	-7.2446	-31.585
	-15.6898	-6.2382	7.68305	16.7295	26.3625	-14.3356	22.176	-19.0846	-4.77485	49.4542	7.96795	-12.8205	-5.77015	-16.4391	-21.4748	13.7066	-46.0299	5.2725	-9.7791	-15.8786	5.7165	2.81385	-24.568	-11.8733	-10.5505	-10.2786	-2.63625	30.8506	35.248	-6.85425	-1.19325	3.0192	-31.6627	-9.5201	-3.4891	-17.5546	-33.9049	11.5292	-2.88415	12.9685	-66.2281	-34.4174	-3.071	6.83945	1.4911	-12.1526	4.6065	-7.7441	-32.4934
	2.8934	-0.037	5.9977	14.6502	33.0799	-15.9544	23.2508	-22.9936	-3.73515	51.3209	8.7394	-12.7539	-5.7091	-17.5731	-19.2011	16.9053	-50.4736	5.3465	-9.72915	-20.1817	10.2508	2.03685	-25.7668	-13.5716	-13.3422	-9.287	-3.1635	37.1499	38.5189	-6.84315	-0.85655	1.776	-32.6617	-4.69715	-2.5086	-19.586	-35.1056	19.9745	-2.0017	12.9685	-69.2122	-32.1086	-3.7148	8.3028	1.86295	-11.3054	4.45295	-8.56735	-34.4748
	19.2603	0.86765	8.82265	18.1429	37.3552	-16.1542	25.0305	-23.8594	-2.41795	52.8267	3.63155	-15.9155	-6.105	-18.8404	-18.5703	19.7839	-56.425	5.64805	-6.47315	-23.5098	12.778	6.7488	-27.7352	-15.0442	-17.279	-9.657	-5.42605	42.9699	40.8351	-5.76645	-1.5725	1.1988	-29.2171	-0.49025	-6.068	-21.8966	-33.7126	25.2987	-2.8675	14.1858	-69.547	-32.3935	-1.81485	8.23435	2.65475	-10.249	4.75635	-9.8161	-34.2213
	25.2876	2.1682	9.0835	20.6645	40.0266	-16.2782	26.2867	-23.5838	-2.24775	53.1357	4.0811	-17.4992	-6.3825	-20.67	-18.9754	23.6023	-55.2632	4.78595	-2.2385	-27.5835	12.2877	8.1733	-26.3477	-14.0415	-23.9205	-11.3498	-7.61645	46.9271	42.7572	-5.15965	-3.85725	0.11285	-27.4485	4.00155	-11.0334	-27.5483	-34.8854	27.4651	-3.4706	15.9026	-71.3859	-26.4901	0.89355	9.0687	0.40145	-10.3803	4.44925	-9.2648	-34.9095
	30.8913	1.1581	9.74765	20.7182	42.9404	-15.8674	31.2224	-21.9206	-2.3754	52.6677	2.99515	-19.4583	-5.8053	-19.5342	-17.9098	25.0139	-55.204	4.35305	1.11	-33.2242	14.2228	12.1526	-25.7131	-12.1638	-27.7389	-14.9147	-9.04095	49.1527	46.2371	-3.7814	-4.92285	-4.04225	-27.2375	3.71295	-12.839	-33.3019	-36.7244	27.2024	-4.7508	15.9895	-71.4304	-26.4254	2.2385	9.69215	-0.4662	-12.6226	3.58715	-10.0492	-37.3719
	37.6086	3.04695	11.0038	17.7193	45.2769	-16.7573	28.2181	-22.3129	0.3959	47.4599	1.3394	-20.4295	-6.401	-17.8155	-17.5269	25.9814	-64.3597	4.37895	1.74455	-36.3673	15.2403	12.1804	-26.5031	-12.5393	-29.7739	-16.8202	-9.1982	50.2146	49.9001	-3.84985	-3.2005	-3.589	-28.9765	1.1026	-14.8555	-35.002	-43.0902	26.825	-2.6936	15.7379	-71.8928	-24.4885	3.41695	12.4893	-1.25615	-12.8408	4.9062	-11.7715	-42.7553
	38.0267	2.46605	11.8863	17.0773	46.9049	-15.5862	27.1451	-23.4598	-0.10175	43.2659	0.851	-21.4452	-7.9513	-18.1115	-16.0321	27.1358	-66.3872	1.77415	0.3922	-38.9832	14.4392	10.397	-24.7937	-12.3358	-31.043	-15.1052	-10.1584	51.2321	50.6512	-4.34935	0.04995	-5.44455	-30.2716	-2.0979	-19.0236	-36.6504	-38.4597	30.1606	-2.61035	16.9886	-72.9732	-25.0619	4.60095	12.1693	0.4625	-16.7943	5.21145	-12.1471	-49.6743
	41.279	5.09675	12.9611	16.8942	49.8797	-14.393	26.0498	-24.2387	-0.5254	41.76	0.74925	-22.9271	-7.7848	-18.5981	-14.4282	27.837	-69.4398	0.4329	-1.75195	-42.1153	13.3848	12.9962	-25.6613	-10.6578	-31.7349	-18.4075	-9.9345	53.6925	50.0462	-3.6112	-0.53095	-7.3223	-30.6859	-2.35505	-22.6625	-39.2866	-38.6298	32.9393	-4.82295	16.798	-72.1093	-23.852	6.36585	12.1194	1.7538	-15.701	5.19295	-12.8057	-51.4596
	41.6675	8.6284	12.7113	17.192	52.8822	-12.1101	24.0222	-24.3885	-0.1517	33.6034	1.0249	-22.3628	-8.57475	-20.0263	-10.1584	29.9663	-70.9919	0.5513	-6.57675	-45.7875	15.8397	20.8754	-25.4523	-9.4683	-33.4813	-14.5706	-8.5285	54.3956	50.9545	-2.3717	-0.999	-8.40455	-31.0041	-3.71665	-33.3222	-43.253	-39.516	34.8059	-3.7296	19.2585	-75.7039	-17.575	8.67095	13.0296	2.34395	-14.8166	5.5907	-12.8039	-52.8712
	42.9348	9.9012	12.0046	17.6176	56.8117	-12.9815	25.6669	-24.2479	-2.39945	19.6248	3.63525	-25.1452	-9.18895	-21.2935	-7.97905	32.3343	-72.1	0.62345	-10.508	-45.8522	19.6914	27.1247	-24.7955	-9.53305	-36.7817	-10.7799	-5.84785	57.4721	48.9436	-2.4716	-0.2775	-7.99755	-30.4676	-5.9348	-33.818	-43.5731	-44.6035	36.667	-4.88585	19.8838	-75.5632	-18.8441	9.5201	15.1552	4.4511	-13.9286	4.00895	-13.1572	-57.115
	45.0678	12.2137	11.1388	17.4122	57.8107	-13.3108	25.4615	-25.2099	-8.6025	13.357	9.05205	-26.7177	-9.9937	-21.9503	-3.11725	37.431	-74.3108	1.1248	-11.6457	-46.3018	22.0964	31.413	-23.2416	-8.2843	-39.5789	-7.3704	-4.09405	60.1398	52.3421	-2.6418	-0.5809	-8.3398	-29.8461	-5.90335	-38.0915	-44.1317	-49.7927	39.1978	-4.9802	21.2288	-75.2728	-18.6499	12.5985	15.6492	5.1504	-14.6095	4.6694	-14.1507	-58.7449
	46.4831	11.5884	9.4276	17.6102	58.2139	-14.0933	27.3375	-25.3284	-10.5524	12.7761	9.74025	-27.824	-12.1027	-21.7505	-0.45325	39.4327	-76.6585	0.1443	-14.8758	-47.495	23.8576	30.9782	-22.9603	-7.82365	-41.3678	-5.08195	-4.5843	58.1067	53.8147	-2.29585	-1.27465	-11.4016	-28.9229	-7.252	-39.8028	-44.3223	-52.4346	42.7757	-2.7713	21.2454	-72.7309	-18.4316	14.0212	16.5261	6.4084	-13.5328	4.3808	-15.2866	-58.6394
	44.1225	16.4261	12.038	17.7082	58.2953	-14.6945	27.6852	-25.5892	-14.9702	4.44555	9.66625	-27.1931	-12.3839	-22.2481	2.627	41.5658	-78.3605	-2.25885	-16.8646	-48.0611	24.7955	30.464	-21.793	-7.72745	-46.5885	-5.3021	-4.5843	57.8107	56.2751	-2.39945	-4.34935	-17.6508	-28.8785	-8.66725	-39.9175	-44.3834	-55.3298	45.2177	-0.9657	19.7783	-74.0352	-17.0755	14.8888	16.7647	6.51015	-14.4245	4.73415	-15.5862	-58.0271
	47.3766	18.4519	9.8642	16.7536	60.5301	-13.838	27.0211	-25.3413	-14.0471	2.61405	11.766	-30.3419	-12.9389	-21.3305	5.31135	43.5804	-82.819	-10.0011	-21.7282	-49.5226	26.146	33.4498	-21.4766	-7.07625	-51.874	-7.77925	-5.8793	57.3426	57.511	-1.57065	-3.68335	-19.2881	-29.465	-9.9974	-42.994	-46.3924	-56.8838	46.8993	2.9045	18.7571	-76.6252	-16.6667	17.6601	20.4962	6.84315	-16.7185	6.3973	-17.107	-57.7015
	47.1213	18.8792	11.0427	16.983	60.384	-14.8518	28.947	-25.2655	-9.16305	-2.3791	14.0082	-30.8302	-10.4636	-21.177	8.1659	44.7441	-82.7117	-11.3294	-24.2535	-49.9851	23.7096	34.8318	-22.335	-8.07155	-57.4647	-13.0129	-4.4696	57.6775	59.0872	-0.24975	-2.0054	-20.4628	-29.0931	-10.2324	-44.1835	-46.5608	-61.6309	49.0435	3.0377	17.2457	-79.0246	-15.3494	18.0134	18.4907	6.3048	-19.4657	6.7303	-16.354	-56.5564
	50.111	19.031	9.9271	18.0098	59.8105	-14.4781	28.8508	-25.1896	1.04525	-5.6721	14.356	-31.4944	-9.61075	-19.9948	11.4182	46.2204	-85.2813	-17.9764	-26.5919	-50.7455	19.6137	37.5939	-22.5848	-8.3731	-63.3126	-14.4115	-7.20205	56.8209	60.3822	1.6539	-0.925	-21.6413	-29.8997	-10.6875	-46.1464	-49.6688	-65.0645	52.0479	2.4716	14.8315	-83.5331	-12.1841	20.3333	20.7385	3.65005	-22.8031	5.2577	-16.0376	-56.2788
	52.3698	18.4796	9.94745	18.1652	61.2683	-14.9351	31.1188	-23.3322	5.86635	-11.3645	12.6707	-30.6582	-9.3943	-20.2871	15.836	46.509	-86.3451	-21.4711	-27.8814	-51.2228	16.6482	39.8194	-20.8218	-7.73485	-65.2125	-15.7564	-8.10855	55.3576	61.9361	4.26055	0.666	-22.2462	-30.7266	-11.0371	-47.2694	-49.0324	-65.3716	52.133	5.73315	7.4	-86.1804	-12.8168	21.2824	24.7734	3.4373	-21.7708	7.696	-18.0301	-56.8486
	54.168	17.6305	9.3462	19.5508	63.3736	-15.046	27.8222	-25.5689	6.93565	-15.5752	12.4061	-29.267	-8.84115	-19.6932	19.1105	45.9447	-87.7622	-31.0948	-27.3393	-54.0459	14.6872	37.1609	-19.7635	-6.5786	-67.5139	-16.9016	-6.1531	59.2222	62.7835	6.1716	2.29215	-21.0622	-30.9487	-10.6135	-48.0408	-50.1628	-67.6046	53.3374	6.75805	6.2678	-88.1599	-14.1895	21.2547	28.4049	2.69175	-22.7661	7.7441	-18.6906	-56.9153
	54.7174	18.981	8.71905	20.2779	64.7463	-15.4345	28.4419	-26.3995	4.3179	-18.5518	12.3358	-28.8859	-6.734	-18.2539	22.0631	46.5534	-91.9672	-38.8426	-25.8149	-56.2788	12.9759	34.0936	-19.4047	-5.84785	-68.3686	-18.4389	-10.3323	56.734	63.2626	6.179	3.86835	-20.6867	-31.8478	-11.7216	-49.1027	-55.7867	-71.3064	54.4122	3.9072	0.407	-88.9091	-13.5846	22.7846	27.5539	2.5937	-23.4173	8.7394	-21.386	-61.111
	55.2503	19.7044	7.74225	20.5609	63.8213	-14.2598	30.6748	-24.8899	3.92015	-22.0724	10.4322	-28.305	-5.46305	-17.8636	25.2766	45.6987	-94.1706	-41.2661	-25.7243	-57.3297	13.5661	30.7063	-20.5424	-6.5231	-66.3354	-19.5157	-11.8511	56.5675	64.0655	7.54985	4.6731	-20.2131	-31.8514	-11.8548	-47.5783	-60.6745	-68.9921	56.6784	4.6546	-1.24135	-90.1764	-10.421	25.8297	28.0127	-0.5217	-23.6763	8.1585	-18.8866	-64.7833
	54.5361	17.7267	7.0004	21.0845	62.4468	-14.5817	29.8923	-24.864	11.8215	-27.4207	11.3867	-29.5852	-5.21145	-17.6194	27.8702	46.1076	-96.7661	-45.4342	-27.2339	-56.1808	14.726	26.8287	-20.1446	-6.9301	-65.4345	-19.6858	-12.3302	54.6842	64.4503	7.5998	4.66385	-20.152	-31.7386	-11.9418	-46.7421	-64.8999	-73.7355	57.1298	2.53635	-6.19935	-87.3071	-10.2879	26.5568	29.8054	0.0481	-28.823	7.5221	-18.5499	-65.786
	54.7711	18.4963	6.45465	20.8162	62.7779	-15.4086	25.4874	-26.4661	12.6114	-32.621	11.2813	-29.452	-5.29285	-16.9442	30.2234	46.2241	-101.574	-50.5587	-31.0467	-55.2706	15.5122	26.9453	-19.1808	-11.396	-64.8037	-19.8783	-12.0121	52.6917	64.6316	9.25925	6.0199	-20.0614	-32.8338	-12.0268	-45.9281	-67.8802	-74.6197	56.9689	2.86935	-9.7125	-89.6825	-8.41565	27.7555	32.0142	0.1628	-35.5385	7.83105	-20.5331	-70.3611
[truncated: 93 more columns]

## Sheet: Fig3_B
	Track1		Track2		Track3		Track4		Track5		Track6		Track7		Track8		Track9		Track10		Track11		Track12		Track13		Track14		Track15		Track16		Track17		Track18		Track19		Track20		Track21		Track22		Track23		Track24		Track25
	x(μm)	y(μm)	x	y	x	y	x	y	x	y	x	y	x	y	x	y	x	y	x	y	x	y	x	y	x	y	x	y	x	y	x	y	x	y	x	y	x	y	x	y	x	y	x	y	x	y	x	y	x
	0	0	0	0	0	0	0	0	0	0	0	0	0	0	0	0	0	0	0	0	0	0	0	0	0	0	0	0	0	0	0	0	0	0	0	0	0	0	0	0	0	0	0	0	0	0	0	0	0
	0.4181	2.0239	2.90635	1.5392	-7.67935	-11.174	-3.7518	-0.00555	4.4067	1.57065	1.1026	-0.7696	-6.1198	6.92085	-0.5883	1.04895	-1.2062	0.32375	5.5833	3.79435	0.185	1.0619	0.98605	0.6438	2.10345	-0.407	1.38195	2.0017	2.48085	-2.5678	-0.3774	0.4662	-1.12665	-0.0407	0.04255	-0.5476	2.1016	1.4356	1.8685	0.7548	3.19125	2.27735	2.4568	-1.5651	0.7585	2.90635	7.3334	0.49395	5.143
	-0.19055	3.626	4.3401	3.79435	-11.4238	-14.3227	-6.0791	1.16735	7.4	2.072	-3.3226	9.93635	-5.08195	12.4265	0.7289	1.0323	-5.97365	-3.1968	4.477	4.59355	0.23125	-0.36075	5.78125	4.29385	10.767	2.8749	2.8453	1.64465	12.2137	-0.8214	-2.82125	1.63355	-2.12565	0.10915	-1.37455	0.4255	1.52995	1.27465	-4.551	8.3879	4.23465	3.93125	0.4884	4.51215	2.4309	5.2244	12.2156	0.50505	15.1885
	-1.295	6.068	2.8009	7.7552	-13.8658	-16.8183	-13.9823	3.32075	9.2759	5.8497	-3.9775	18.1578	-6.7044	21.9947	-2.5308	6.95415	-1.7131	1.39675	3.8739	5.53335	-1.6428	-2.96925	10.4155	7.0411	15.3217	2.1719	3.01365	1.75935	13.2182	0.61605	-9.09645	-1.48185	-3.2856	-0.37925	-3.7259	0.76405	1.258	1.77415	-5.4649	9.79945	8.3509	7.5924	-2.4679	7.5998	4.6916	7.1373	16.082	-0.08695	17.1773
	-3.99785	6.2937	3.4521	11.8751	-16.2023	-21.3915	-16.5741	6.0125	13.603	11.3054	-3.0525	18.82	-9.6607	41.4659	1.2173	8.251	-3.0673	0.0777	3.91275	7.3408	-0.65675	-3.40955	16.1209	10.1343	15.2181	3.4891	0.6549	1.6132	15.1829	1.47815	-12.7946	0.0851	-2.3495	0.7474	-5.2503	11.013	2.7824	1.63355	-7.73115	10.5838	13.185	10.754	-6.9708	8.11225	9.8975	9.80315	18.2188	-0.8288	17.9357
	-5.43715	6.66555	1.84075	14.3856	-23.8946	-29.4243	-21.1214	10.8762	16.28	12.8483	-3.96085	15.8786	-20.7274	44.1058	2.33285	9.5978	-2.0424	1.1507	1.84445	9.8975	-1.3801	-6.33255	18.4741	10.6468	15.9599	1.40785	0.6734	0.6253	15.6843	4.4326	-17.7637	2.26995	-3.61305	1.23395	-4.8507	10.6375	3.47985	1.7575	-12.4024	14.1099	17.4733	17.2401	0.8991	9.5608	15.5585	12.0213	19.2788	-0.61605	19.1382
	-2.99885	9.15195	2.01465	16.576	-25.4079	-27.7796	-24.2887	13.7066	20.5424	17.1754	-3.80915	18.0134	-27.9165	47.3748	0.4884	10.7318	-0.9805	2.90635	2.4753	15.3624	-2.11825	-6.6156	29.6166	14.7685	13.9157	-0.77515	0.98235	1.60765	14.1285	6.327	-17.0588	1.4874	-4.71565	1.8167	-6.7636	14.01	3.76845	2.8342	-15.2551	14.4282	18.1762	18.5481	0.71965	-2.22	17.6046	13.3237	21.2713	0.3848	17.5898
	-2.28845	14.3837	2.4605	16.2523	-26.5419	-31.2687	-26.4772	14.9757	23.9297	19.6932	-4.403	18.7312	-35.9159	51.3468	-2.8675	8.95955	-2.4346	1.55585	3.24305	19.7395	-1.6946	-9.7273	38.9592	18.8182	13.3108	-2.1312	0.4181	1.67055	12.7021	7.33525	-17.5769	0.9916	-4.7841	1.56325	-8.41565	14.824	0.33485	0.6475	-15.5862	14.7149	18.981	24.074	3.23195	-6.60635	20.1983	15.8249	24.7567	-1.0841	17.4714
	-0.65305	16.4336	4.03855	17.8414	-26.246	-31.9088	-32.9318	22.2721	27.7907	24.6568	-5.5833	18.2836	-51.7501	59.0039	-4.0515	9.25925	-1.7649	1.54105	4.773	21.0308	-4.6176	-13.0869	43.0181	20.7015	12.8963	-3.92015	0.4921	2.405	13.0832	7.511	-17.1329	1.1692	-10.6875	2.22555	-8.9466	15.7546	2.34395	2.0609	-16.6518	15.4993	21.3471	29.711	3.80545	-14.5503	23.6689	19.9652	27.4965	-0.82325	16.4816
	-0.53095	16.8516	2.405	20.104	-27.3467	-28.4438	-38.4356	27.2005	26.9712	24.9824	-5.9422	17.4159	-61.8899	59.1371	-0.851	6.99855	-2.58815	0.32745	4.9654	14.3967	-6.31035	-16.798	49.4542	20.8847	12.9075	-5.2799	0.8362	2.2274	14.9498	8.48965	-20.0225	-4.26795	-12.5615	-0.10545	-10.2379	16.7554	0.8103	4.37525	-19.5267	8.17145	25.6354	32.671	3.7	-19.8042	26.1386	22.2074	33.3777	3.3004	7.5813
	0.44955	16.8609	1.8352	21.8004	-29.563	-35.113	-42.6906	36.3969	26.9471	29.8164	-7.9476	16.1709	-77.8665	50.1294	0.148	7.6035	-1.52625	0.5143	1.4763	14.652	-9.6644	-17.0293	53.4798	21.7227	12.704	-5.291	0.4181	1.98505	14.554	6.42135	-20.054	-5.5167	-13.1813	-5.4612	-14.2117	25.4615	0.7511	4.921	-18.8681	3.98675	25.4689	33.1668	3.44285	-25.3302	35.877	24.0112	36.778	4.2883	6.09205
	1.6169	15.7416	2.923	23.149	-31.0041	-36.2082	-45.4564	40.6593	26.5124	31.5795	-6.9745	7.23905	-87.6179	49.5467	-0.1739	5.92925	-1.6132	-1.22655	-0.8547	14.6908	-11.5495	-19.2918	63.825	20.4444	13.7251	-4.98205	0.2775	2.11825	10.9742	2.17005	-20.955	-5.3761	-15.9581	-6.8302	-7.27235	25.0823	1.443	7.0892	-29.8257	-0.3885	30.0755	34.2324	3.6001	-28.1774	36.432	27.3152	41.4548	9.1094	6.89125
	4.1403	15.0719	2.28105	24.5643	-29.291	-40.4336	-52.6232	54.1162	28.6602	33.4055	-1.8019	-5.106	-103.511	51.1469	3.13945	5.254	-3.6371	-0.26825	-2.4457	15.2422	-11.2147	-20.6904	66.3854	19.4934	14.245	-4.5214	-0.69745	2.71025	6.51755	-1.5799	-21.5007	-7.0189	-20.2205	-8.5063	-6.77285	24.8326	1.6576	6.26225	-30.4251	-0.5994	30.5213	33.6534	2.94705	-30.8765	35.9363	29.55	49.6947	11.2795	5.4279
	7.37225	11.642	0.4514	25.7372	-24.9214	-53.071	-53.0821	58.3416	29.5704	36.3543	0.4847	-10.9076	-114.326	54.9802	4.71935	7.7774	-3.49835	2.5308	-2.5234	16.6611	-11.2887	-20.7681	75.7631	19.4361	19.6026	-5.58885	-2.13675	4.43075	5.44825	-1.85185	-23.8428	-8.10855	-25.6928	-8.00125	-5.58885	26.3865	-0.05735	2.7602	-31.3705	-0.1887	33.115	32.9855	5.6795	-33.3462	34.7893	32.6765	48.1555	15.4901	5.1393
	12.3876	7.0966	4.88215	27.2598	-23.2323	-61.2775	-53.6019	61.6735	30.2716	38.2118	1.9351	-14.3874	-118.763	59.224	7.18725	7.62015	-3.93865	1.036	-1.0619	16.1412	-12.3673	-27.1802	79.3465	20.9624	22.6995	-5.7683	-26.7417	12.5041	2.2977	-2.49935	-23.963	-8.4434	-27.2116	-9.3906	-0.4921	27.2857	0.3256	5.62585	-32.9004	0.2294	39.2403	27.1266	1.57435	-39.4402	35.3516	39.3957	53.4243	13.0333	6.9005
	15.8841	2.9785	7.55725	28.7638	-17.8562	-65.9562	-54.2069	64.9295	32.1049	38.4023	2.7121	-16.2633	-122.877	63.7695	9.9308	7.8699	-6.1716	0.49025	-0.12395	12.7484	-14.6224	-27.5447	80.1846	20.9975	27.0026	-5.1208	-28.07	12.8094	7.5036	-0.73815	-24.0019	-8.3398	-28.847	-14.4947	0.1887	27.2468	4.0663	5.8756	-33.9864	0.97125	44.0688	26.0757	1.41525	-43.8524	37.2165	46.1057	55.6406	11.4459	9.3092
	26.9379	1.5207	6.3862	30.414	-10.2564	-72.1038	-54.5065	67.0422	33.0928	39.4272	0.8251	-14.3986	-126.525	69.9078	11.2295	7.33155	-4.55655	3.1376	3.54275	14.5059	-15.5992	-25.0786	80.1328	22.4312	23.5783	-4.03855	-28.1292	15.8674	11.2332	2.8194	-22.9715	-9.546	-31.2835	-17.1994	-0.1776	28.3235	4.93395	7.07255	-34.7448	1.2062	45.6746	23.1398	0.48655	-46.4794	39.4845	45.2103	59.8456	6.1568	19.7488
	31.474	-6.1309	8.06045	32.6765	-4.75635	-77.2301	-51.9757	70.2482	33.0521	41.2976	-0.2886	-14.6317	-127.239	72.2499	10.2212	7.9994	-6.8487	1.49295	5.40755	12.9907	-17.538	-34.1639	83.1501	24.8122	35.3165	-5.5537	-31.3001	18.9773	14.4392	6.56195	-24.1684	-11.1722	-33.4387	-21.2084	-3.9701	26.3588	4.2217	6.6193	-35.7401	0.1591	51.504	19.5804	-0.42365	-49.8353	40.1783	47.1047	68.3242	0.4366	23.3433
	35.6957	-11.7771	3.76845	33.8124	-0.8473	-81.1466	-48.063	73.4875	33.0817	42.7516	-1.4356	-13.5272	-124.871	73.3155	11.7919	8.04195	-9.53675	2.50675	10.6338	12.6688	-22.7753	-34.8595	85.8234	26.4717	36.7244	-2.99515	-32.1012	16.3096	13.6752	10.4118	-26.5882	-13.2368	-39.9489	-22.7605	-3.35775	27.4706	5.57035	7.88655	-35.6717	-0.1295	46.9308	18.4981	1.6317	-52.2126	40.8128	51.9239	66.2078	-6.6008	22.8197
	36.2249	-13.9139	7.77925	33.1927	0.0037	-92.4001	-48.52	76.0332	32.2103	43.4935	-2.92855	-11.9713	-131.317	74.185	13.875	7.43145	-10.1066	1.6391	14.8481	11.8807	-24.5624	-37.4218	88.38	28.1995	48.2054	-1.9462	-31.6424	14.2672	16.2782	9.9271	-30.5583	-17.0385	-47.9372	-24.3423	-3.3263	27.4485	4.36415	6.89495	-35.5921	-0.52355	45.2325	20.1335	1.036	-54.0219	41.7415	68.376	67.4399	-10.6634	24.0963
	39.2977	-17.8525	14.2802	30.4381	1.0619	-102.612	-44.831	75.6613	32.7598	43.8598	-3.108	-10.9946	-134.275	73.7429	14.8999	7.4925	-9.4387	1.4615	13.3367	12.6281	-26.8472	-39.0683	89.5881	30.0644	43.0717	-0.9879	-34.175	8.48965	16.6981	10.8595	-31.8255	-17.4992	-51.6983	-29.2559	-5.3539	26.3736	9.3055	11.9288	-30.8506	8.91145	42.2022	12.0916	0.2553	-56.142	41.575	72.1093	70.2001	-12.0195	31.6368
	42.1189	-14.8462	15.2921	32.0179	1.95915	-107.742	-40.1672	77.1894	32.2437	44.6553	-2.20335	-10.3803	-129.008	77.7148	16.0968	4.38265	-8.658	0.67525	20.2741	15.0442	-24.2294	-35.89	88.554	32.2196	35.8123	1.38195	-36.9408	7.54985	17.1162	10.8299	-45.8522	-13.8898	-50.8509	-31.4167	-5.2281	26.9804	6.85795	10.5857	-32.1437	8.695	33.4757	10.9983	0.38665	-60.9149	44.474	73.4283	70.5479	-15.762	33.3389
	44.0725	-14.6982	19.0698	32.4175	4.9099	-112.254	-36.8353	78.3068	32.856	46.3573	1.1766	-9.85495	-128.273	79.0061	16.2486	6.2678	-7.696	0.0925	17.4437	15.9433	-23.2638	-32.4879	88.8037	33.0613	40.3503	1.9758	-33.953	5.6721	17.1606	9.53305	-48.52	-10.841	-50.9157	-32.8319	-1.68165	31.6109	15.4642	19.2215	-33.4535	9.2759	29.1135	11.3294	0.92315	-63.6696	47.6763	74.0444	70.0392	-15.9211	41.7175
	43.9986	-12.5855	22.5978	30.0551	7.07255	-113.966	-31.4352	79.5389	33.0447	46.8586	8.0216	-10.9446	-123.486	82.7986	16.9053	8.34165	-5.71095	0.5957	30.1273	16.8147	-22.9215	-34.6468	91.501	33.8531	52.5418	1.443	-33.7163	5.48895	16.3374	8.55995	-49.3617	-10.0954	-49.0583	-36.1009	-0.2701	32.5063	12.8945	21.7153	-32.0901	11.1129	33.8735	13.2996	0.70115	-65.4215	49.5671	75.7649	70.1132	-15.8804	49.3599
	45.3213	-13.4828	24.5403	33.7236	6.0606	-115.653	-27.3245	80.1383	33.7236	46.1686	6.9486	-11.5495	-120.422	86.493	18.4482	11.1832	-5.0283	-1.44485	38.7353	17.2586	-17.7877	-34.5857	92.9181	34.4858	55.7756	1.5355	-32.9504	4.31975	12.2562	5.0986	-49.2007	-9.3462	-49.5763	-38.8611	-0.1554	34.2176	17.8136	21.2288	-27.8906	21.0511	36.2212	13.1405	3.44285	-69.6617	50.838	76.2219	70.4887	-18.1929	56.4083
	45.0956	-12.8945	24.0778	35.9751	6.00695	-117.793	-24.1092	81.6312	33.1797	46.2944	10.804	-15.9618	-112.095	94.8162	19.0458	10.8595	-14.8814	-4.329	41.194	19.6322	-18.0375	-35.9529	94.3149	34.7874	59.4498	1.28575	-31.4075	6.04025	11.2499	4.67495	-48.433	-8.74865	-47.4377	-44.3075	1.03415	35.0742	13.9435	20.7015	-19.6174	25.086	37.5069	12.0417	9.8827	-77.1857	56.0605	70.189	70.0022	-13.9545	56.9301
	42.748	-13.1017	26.8971	34.8892	8.4249	-117.699	-22.0742	84.9705	33.0188	48.6957	20.5646	-23.5246	-100.488	103.441	19.7987	14.2506	-9.6607	-3.80545	41.588	23.2397	-16.9516	-36.0917	97.162	35.6883	61.2905	1.77045	-31.6442	4.4215	11.2369	6.00695	-47.5524	-7.6923	-47.989	-51.5891	1.7242	40.0266	13.9342	18.5296	-17.8359	25.6243	34.9132	12.4672	14.1266	-83.6607	58.9595	70.0872	69.5027	-13.0499	56.7247
	38.5207	-8.79305	26.1275	36.4524	6.31405	-118.585	-19.8542	90.2374	33.6108	46.7957	13.259	-20.1539	-93.2048	110.465	20.2779	14.6686	-9.68105	-3.8258	42.8793	23.7984	-17.6009	-35.705	101.041	39.3088	62.258	2.21815	-31.339	4.4585	10.0436	6.60635	-40.4428	-5.3983	-45.9503	-57.3685	1.0841	40.8924	13.3477	18.3021	-18.6924	25.4135	25.9407	15.9507	18.8885	-85.7531	59.1556	70.5645	69.1437	-14.3837	55.8515
	37.7863	-10.0603	26.0757	34.8651	6.35845	-119.715	-19.2826	94.609	33.313	48.4978	24.0352	-25.9241	-84.8132	115.638	16.3096	17.0034	-2.6973	-0.0703	43.8691	25.0101	-16.576	-35.8456	103.465	41.1773	63.0998	1.4985	-32.843	6.2937	9.6422	7.32415	-38.197	-6.1531	-44.1095	-62.7279	1.6354	40.5243	11.8067	17.4658	-19.0328	25.5855	17.2068	17.8414	22.2906	-89.0849	60.1638	72.9751	69.5101	-17.0866	55.9662
	39.3809	-11.8123	24.7808	33.4166	8.9133	-122.6	-16.8072	102.782	32.2862	47.2398	28.5621	-26.5827	-71.8614	122.557	19.0679	14.6613	1.2062	1.28205	44.6904	29.7776	-17.0089	-35.9363	104.606	43.6915	78.8488	2.9082	-32.8505	8.9392	10.6412	8.42305	-40.0895	-4.77855	-43.9634	-66.0413	3.219	45.2454	8.3509	13.8695	-19.0902	25.5133	22.8586	19.7562	28.651	-92.0819	62.3672	73.754	68.5739	-16.4132	55.0264
	41.588	-12.3229	21.8577	28.0627	10.6671	-122.398	-15.8767	111.089	32.3177	47.9409	29.896	-25.5282	-60.9556	122.501	19.1456	15.5381	8.98175	1.81485	47.928	34.8299	-17.0034	-35.9881	106.584	44.8717	82.7968	2.3865	-30.057	11.2702	11.0686	8.7949	-39.8102	-3.68705	-39.9082	-69.1234	2.9304	48.6106	7.5813	13.74	-16.8627	25.567	22.1278	19.9745	37.6697	-95.1936	63.5697	74.518	67.8136	-15.5529	55.5925
	46.8975	-13.8898	19.3824	25.9962	11.6809	-120.822	-14.1062	117.656	33.0354	48.0704	35.6476	-29.1727	-37.8269	118.554	16.28	14.4763	13.7566	-0.9509	53.1339	35.8105	-16.1523	-36.4117	107.537	46.2611	84.0196	3.25785	-29.2411	14.2912	11.975	9.35175	-34.2268	-4.07	-35.9325	-72.5033	4.38265	49.6225	5.8238	13.6197	-15.4198	25.456	20.0558	20.6053	46.0502	-97.4136	62.0749	73.5338	63.3921	-5.05235	56.3769
	49.2045	-13.0665	19.0384	27.3929	10.5302	-120.587	-13.8935	120.254	29.8849	47.5802	37.4144	-28.7878	-34.5857	120.281	16.5094	16.8998	21.8429	5.28915	52.2181	39.196	-15.0886	-31.4241	111.052	48.938	90.6222	3.2967	-24.4792	30.7674	13.2922	10.8095	-25.5059	0.61235	-31.7183	-76.8971	2.257	50.8325	5.31505	13.246	-16.6019	25.3265	19.832	22.3683	51.5132	-97.4432	61.975	69.3528	64.084	-4.5732	57.8291
	51.4245	-14.1839	12.3895	31.0485	10.7485	-123.452	-13.0887	123.042	31.326	47.5876	39.3439	-27.7999	-28.7619	119.012	19.1512	17.773	21.8059	5.26695	54.0478	39.6233	-15.0128	-32.4545	112.421	48.9639	91.4862	2.9526	-23.2249	30.7285	19.2511	16.7	-25.0342	2.53265	-27.0433	-80.8857	1.58545	50.6474	4.72675	14.4152	-19.8117	25.543	18.648	25.1674	54.4048	-98.3645	62.0823	66.5611	64.1839	-6.3048	57.1187
	54.1551	-17.3807	16.7592	36.0399	10.2638	-128.203	-11.8659	125.931	31.0782	47.5358	40.8351	-26.9619	-27.208	122.405	21.928	23.2286	21.9262	11.816	57.2464	41.5344	-15.5122	-30.525	113.353	49.5023	93.7173	1.8611	-16.5334	33.6219	27.6871	28.1866	-24.3608	5.21885	-23.2249	-86.654	-2.78425	48.8937	3.48355	10.7855	-21.5673	26.146	12.3895	27.4318	60.2804	-99.5059	61.0167	68.2613	66.3595	-10.7134	54.7064
	58.386	-23.8817	22.9992	37.3034	10.3064	-129.829	-9.08535	128.34	31.0689	46.4295	40.1487	-26.0332	-25.0953	118.507	25.7723	36.5079	24.0851	11.568	57.7089	40.6279	-15.0294	-28.1589	114.282	50.5846	99.0915	-1.68905	-10.1676	20.252	32.6044	28.1218	-22.755	13.4347	-18.1818	-90.4058	-5.39645	49.5948	3.16165	9.8975	-21.1307	19.7303	-0.5513	39.7251	63.0184	-99.8796	61.1148	71.0307	67.0625	-11.2573	54.3178
	59.9511	-29.9811	26.5012	36.6707	9.6274	-130.488	-5.24105	129.374	27.4744	46.8272	41.5843	-25.0268	-9.15935	113.107	28.453	42.9163	35.0538	8.4064	57.0928	41.9099	-16.4428	-30.0829	112.769	53.4058	105.838	-6.25115	3.47985	23.8724	32.3898	26.1313	-23.1305	14.6483	-9.0243	-97.6596	-6.9745	51.5225	2.25515	8.843	-17.0552	17.6102	-4.1662	42.7221	68.1411	-99.5392	60.7225	70.9715	66.9386	-10.3285	55.1892
[truncated: 83 more columns]

## Sheet: Fig3_CDE
	CI		Speed (μm/h)		DP
Track	Control	TGF-β gradient (50nM/mm)	Control	TGF-β gradient (50nM/mm)	Control	TGF-β gradient (50nM/mm)
1	0.94743	0.89439	18.0972	14.7231	0.35493	0.50586
2	0.29617	0.58574	6.50163	13.3465	0.37245	0.37666
3	0.97117	0.07358	11.6964	19.6992	0.61407	0.738
4	0.69366	-0.04048	13.2169	20.3932	0.30889	0.70547
5	0.36059	0.50605	21.1579	9.55452	0.18367	0.63137
6	0.3577	0.8568	8.65013	16.533	0.40511	0.32618
7	-0.29816	-0.08072	7.9629	37.618	0.2477	0.33517
8	0.54725	0.55258	12.2412	11.9587	0.5013	0.47842
9	-0.89523	0.97243	17.7326	13.6638	0.71094	0.29313
10	-0.48975	0.80612	11.3523	14.8835	0.62046	0.52873
11	0.49892	-0.47962	12.2602	10.6327	0.28177	0.35826
12	-0.85971	0.90377	8.20734	15.359	0.30204	0.90266
13	-0.95603	0.99826	15.7747	17.6119	0.47745	0.66888
14	-0.22227	0.14424	13.6374	15.4482	0.44032	0.17352
15	0.98989	0.77829	11.8169	12.8462	0.61392	0.35996
16	0.28741	-0.84484	7.39053	12.7445	0.31489	0.2387
17	-0.93899	-0.09201	10.0585	17.5394	0.38626	0.6213
18	-0.56039	-0.13414	11.4424	11.0108	0.79585	0.52466
19	-0.79484	0.24711	14.7498	10.1091	0.70721	0.10031
20	0.28332	-0.6957	11.4367	13.0809	0.09839	0.20824
21	-0.99563	-0.09706	15.2702	19.7448	0.65543	0.24155
22	0.65506	0.56488	7.84417	20.6633	0.60017	0.64865
23	0.00458	0.65011	9.08306	15.5217	0.43474	0.66862
24	0.35635	0.9883	5.03134	15.3366	0.48531	0.4907
25	-0.97525	0.83284	14.0993	15.8193	0.56856	0.46544
26	-0.99103	0.40951	7.43616	15.8729	0.35391	0.1116
27	-0.99974	0.5606	8.61928	13.4856	0.53844	0.03271
28	-0.5551	-0.70879	8.11459	13.9305	0.59024	0.3674
29	-0.02106	0.88359	12.9796	12.4163	0.49861	0.32873
30	0.67971	0.92693	16.3511	12.5573	0.07855	0.33931
31	0.99958	0.60444	9.82527	15.414	0.75216	0.61074
32	0.95125	0.52204	17.9215	16.1907	0.32599	0.75474
33	-0.98678	0.993	9.51517	10.9482	0.4394	0.16992
34	-0.97587	-0.17126	10.2222	8.64427	0.70291	0.44683
35	0.63773	-0.96944	7.12259	15.6787	0.64047	0.17101
36	-0.29415	-0.99169	8.05159	12.2013	0.0874	0.28605
37	0.785	0.85106	11.8506	15.4435	0.49522	0.51962
38	-0.36465	0.96738	13.4887	6.65086	0.47985	0.40575
39	-0.03761	0.83773	7.27553	13.0634	0.53034	0.36099
40	-0.99643	-0.23677	18.3065	14.4939	0.44018	0.30662
41	0.50491	0.99408	11.6358	20.562	0.21094	0.34875
42	-0.69072	0.48064	18.1453	17.9891	0.30802	0.78496
43	0.87358	0.64015	7.97773	15.7924	0.61594	0.89145
44	0.81914	-0.16517	20.7629	9.57275	0.5466	0.39002
45	0.28452	0.60067	10.7472	10.2753	0.5226	0.02878
46	-0.79946	0.90083	15.2325	12.8765	0.46009	0.6263
47	-0.18427	-0.79611	6.03677	14.6699	0.21029	0.16942
48	0.9894	0.56772	12.3659	14.8846	0.03926	0.27663
49	-0.54388	-0.10907	10.2002	14.9248	0.37078	0.31696
50	-0.1048	-0.34805	10.9009	19.4419	0.57363	0.35884
51	0.39084	-0.11622	14.3909	15.8809	0.7624	0.50877
52	-0.04941	0.93744	12.0279	17.9044	0.57176	0.33499
53	0.36421	-0.37759	17.9895	15.1932	0.25315	0.19646
54	0.0157	0.65539	8.13107	12.1524	0.3526	0.22229
55	-0.99999	0.15127	10.8197	11.7685	0.56547	0.0687
56	0.0271	0.72455	9.79425	22.0318	0.40733	0.39172
57	0.17874	0.63191	18.1581	15.2867	0.79853	0.70941
58	-0.21087	-0.79936	9.39234	11.8004	0.05698	0.52025
59	0.19738	0.79015	14.0136	16.2458	0.41223	0.38172
60	0.03623	-0.84427	20.6758	13.7431	0.5463	0.35924
61	-0.99041	-0.55056	9.86208	21.0747	0.51594	0.59908
62	0.49408	-0.21058	21.0729	40.0241	0.1123	0.41374
63	0.78215	0.99973	26.382	17.8282	0.39186	0.29922
64	-0.30339	0.68109	8.91084	8.71293	0.36945	0.38951
65	0.54022	-0.79201	10.7352	24.4772	0.6475	0.3522
66	0.50605	0.30454	9.30968	15.5266	0.82822	0.30108
67	-0.30701		9.34335		0.38145
68	0.24183		10.8883		0.51202
69	0.96348		10.8673		0.26065
70	0.94635		19.294		0.67739
71	0.96826		15.4173		0.15983

## Sheet: Fig4
Experiment				Simulation
A. CI				D. CI
TGF-β gradient [nM/mm]	Average	Standard error		TGF-β gradient [nM/mm]	Average	Standard error
0	-0.0403	0.05454		0	-0.0059	0.02279
1	-0.01209	0.03574		1	0.08601	0.02203
5	0.30992	0.0958		5	0.31931	0.02063
50	0.34291	0.10897		50	0.34488	0.01989
				E. DP
B. DP					r=1/τ		r=1/3τ		r=1/10τ
TGF-β gradient [nM/mm]	Average	Standard error		TGF-β gradient [nM/mm]	Average	Standard error	Average	Standard error	Average	Standard error
0	0.54175	0.04166		0	0.47688	0.00686	0.52468	0.00966	0.60913	0.0095
1	0.52387	0.04781		1	0.4509	0.00665	0.53776	0.00967	0.62163	0.0097
5	0.50716	0.03949		5	0.43165	0.00619	0.54633	0.00969	0.62594	0.00979
50	0.4729	0.05497		50	0.26854	0.0044	0.79831	0.00593	0.8746	0.00427
C. Speed				F. Speed
TGF-β gradient [nM/mm]	Average	Standard error		TGF-β gradient [nM/mm]	Average	Standard error
0	10.8416	1.5886		0	28.7001	0.00139
1	8.86188	0.52704		1	28.0895	0.00135
5	11.033	0.50686		5	26.3258	0.00137
50	14.991	0.09776		50	21.0501	0.00131
